# Supplementary material for: A new method for identifying and mapping areas vulnerable to Covid-19 in an armed conflict zone: Case study north-west Syria
Source: MethodsX. 2020 Oct 9;7:101091. doi: 10.1016/j.mex.2020.101091 (PMC7544724; doi:10.1016/j.mex.2020.101091)
Supplement: Supplementary file 1 [file mmc1.xlsx]

## Sheet: Index_Covid19_WZ__ZNW_Syria_Dat
FID	id	X	Y	Ind_Covid19_ZC_ZNW_Syria
0	29364	36.4011	35.6552	0.341667
1	29365	36.4111	35.6552	0.341667
2	29154	36.4111	35.6652	0.341667
3	29155	36.4211	35.6652	0.341667
4	28942	36.4011	35.6752	0.341667
5	28943	36.4111	35.6752	0.341667
6	28944	36.4211	35.6752	0.341667
7	28732	36.4111	35.6852	0.341667
8	28733	36.4211	35.6852	0.341667
9	28521	36.4111	35.6952	0.341667
10	28522	36.4211	35.6952	0.341667
11	28523	36.4311	35.6952	0.3
12	28543	36.6311	35.6952	0.3
13	28544	36.6411	35.6952	0.3
14	28545	36.6511	35.6952	0.341667
15	28546	36.6611	35.6952	0.341667
16	28310	36.4111	35.7052	0.341667
17	28311	36.4211	35.7052	0.341667
18	28312	36.4311	35.7052	0.3
19	28331	36.6211	35.7052	0.3
20	28332	36.6311	35.7052	0.458333
21	28333	36.6411	35.7052	0.541667
22	28334	36.6511	35.7052	0.458333
23	28335	36.6611	35.7052	0.458333
24	28098	36.4011	35.7152	0.341667
25	28099	36.4111	35.7152	0.341667
26	28100	36.4211	35.7152	0.341667
27	28101	36.4311	35.7152	0.341667
28	28120	36.6211	35.7152	0.3
29	28121	36.6311	35.7152	0.458333
30	28122	36.6411	35.7152	0.5
31	28123	36.6511	35.7152	0.541667
32	28124	36.6611	35.7152	0.5
33	27882	36.3511	35.7252	0.35
34	27883	36.3611	35.7252	0.35
35	27884	36.3711	35.7252	0.35
36	27886	36.3911	35.7252	0.35
37	27887	36.4011	35.7252	0.341667
38	27888	36.4111	35.7252	0.341667
39	27889	36.4211	35.7252	0.341667
40	27890	36.4311	35.7252	0.341667
41	27891	36.4411	35.7252	0.3
42	27909	36.6211	35.7252	0.341667
43	27910	36.6311	35.7252	0.341667
44	27911	36.6411	35.7252	0.341667
45	27912	36.6511	35.7252	0.458333
46	27913	36.6611	35.7252	0.458333
47	27914	36.6711	35.7252	0.341667
48	27670	36.3411	35.7352	0.166667
49	27671	36.3511	35.7352	0.35
50	27672	36.3611	35.7352	0.35
51	27673	36.3711	35.7352	0.35
52	27674	36.3811	35.7352	0.35
53	27675	36.3911	35.7352	0.35
54	27676	36.4011	35.7352	0.341667
55	27677	36.4111	35.7352	0.341667
56	27678	36.4211	35.7352	0.341667
57	27679	36.4311	35.7352	0.341667
58	27680	36.4411	35.7352	0.341667
59	27681	36.4511	35.7352	0.3
60	27697	36.6111	35.7352	0.541667
61	27698	36.6211	35.7352	0.458333
62	27699	36.6311	35.7352	0.341667
63	27700	36.6411	35.7352	0.341667
64	27701	36.6511	35.7352	0.341667
65	27702	36.6611	35.7352	0.341667
66	27703	36.6711	35.7352	0.341667
67	27704	36.6811	35.7352	0.341667
68	27705	36.6911	35.7352	0.341667
69	27706	36.7011	35.7352	0.341667
70	27460	36.3511	35.7452	0.433333
71	27461	36.3611	35.7452	0.466667
72	27462	36.3711	35.7452	0.35
73	27463	36.3811	35.7452	0.35
74	27464	36.3911	35.7452	0.341667
75	27465	36.4011	35.7452	0.341667
76	27466	36.4111	35.7452	0.341667
77	27467	36.4211	35.7452	0.341667
78	27468	36.4311	35.7452	0.341667
79	27469	36.4411	35.7452	0.341667
80	27470	36.4511	35.7452	0.341667
81	27471	36.4611	35.7452	0.341667
82	27485	36.6011	35.7452	0.458333
83	27486	36.6111	35.7452	0.458333
84	27487	36.6211	35.7452	0.458333
85	27488	36.6311	35.7452	0.458333
86	27489	36.6411	35.7452	0.341667
87	27490	36.6511	35.7452	0.341667
88	27491	36.6611	35.7452	0.341667
89	27492	36.6711	35.7452	0.341667
90	27493	36.6811	35.7452	0.341667
91	27494	36.6911	35.7452	0.341667
92	27495	36.7011	35.7452	0.341667
93	27496	36.7111	35.7452	0.341667
94	27235	36.2111	35.7552	0.525
95	27236	36.2211	35.7552	0.408333
96	27237	36.2311	35.7552	0.35
97	27238	36.2411	35.7552	0.35
98	27239	36.2511	35.7552	0.35
99	27240	36.2611	35.7552	0.35
100	27241	36.2711	35.7552	0.466667
101	27242	36.2811	35.7552	0.55
102	27243	36.2911	35.7552	0.508333
103	27244	36.3011	35.7552	0.466667
104	27245	36.3111	35.7552	0.35
105	27248	36.3411	35.7552	0.35
106	27249	36.3511	35.7552	0.508333
107	27250	36.3611	35.7552	0.55
108	27251	36.3711	35.7552	0.466667
109	27252	36.3811	35.7552	0.35
110	27253	36.3911	35.7552	0.35
111	27254	36.4011	35.7552	0.35
112	27255	36.4111	35.7552	0.35
113	27256	36.4211	35.7552	0.35
114	27257	36.4311	35.7552	0.341667
115	27258	36.4411	35.7552	0.341667
116	27259	36.4511	35.7552	0.341667
117	27260	36.4611	35.7552	0.341667
118	27261	36.4711	35.7552	0.341667
119	27274	36.6011	35.7552	0.3
120	27275	36.6111	35.7552	0.416667
121	27276	36.6211	35.7552	0.458333
122	27277	36.6311	35.7552	0.5
123	27278	36.6411	35.7552	0.416667
124	27279	36.6511	35.7552	0.341667
125	27280	36.6611	35.7552	0.341667
126	27281	36.6711	35.7552	0.341667
127	27282	36.6811	35.7552	0.341667
128	27283	36.6911	35.7552	0.341667
129	27284	36.7011	35.7552	0.341667
130	27285	36.7111	35.7552	0.341667
131	27023	36.2011	35.7652	0.566667
132	27024	36.2111	35.7652	0.608333
133	27025	36.2211	35.7652	0.525
134	27026	36.2311	35.7652	0.408333
135	27027	36.2411	35.7652	0.35
136	27028	36.2511	35.7652	0.466667
137	27029	36.2611	35.7652	0.466667
138	27030	36.2711	35.7652	0.35
139	27031	36.2811	35.7652	0.466667
140	27032	36.2911	35.7652	0.55
141	27033	36.3011	35.7652	0.508333
142	27034	36.3111	35.7652	0.35
143	27035	36.3211	35.7652	0.35
144	27036	36.3311	35.7652	0.35
145	27037	36.3411	35.7652	0.35
146	27038	36.3511	35.7652	0.466667
147	27039	36.3611	35.7652	0.508333
148	27040	36.3711	35.7652	0.466667
149	27041	36.3811	35.7652	0.35
150	27042	36.3911	35.7652	0.35
151	27043	36.4011	35.7652	0.35
152	27044	36.4111	35.7652	0.35
153	27045	36.4211	35.7652	0.35
154	27046	36.4311	35.7652	0.341667
155	27047	36.4411	35.7652	0.341667
156	27048	36.4511	35.7652	0.341667
157	27049	36.4611	35.7652	0.341667
158	27050	36.4711	35.7652	0.341667
159	27054	36.5111	35.7652	0.216667
160	27055	36.5211	35.7652	0.3
161	27056	36.5311	35.7652	0.375
162	27061	36.5811	35.7652	0.3
163	27062	36.5911	35.7652	0.3
164	27063	36.6011	35.7652	0.216667
165	27064	36.6111	35.7652	0.333333
166	27065	36.6211	35.7652	0.333333
167	27066	36.6311	35.7652	0.458333
168	27067	36.6411	35.7652	0.3
169	27068	36.6511	35.7652	0.383333
170	27069	36.6611	35.7652	0.341667
171	27070	36.6711	35.7652	0.341667
172	27071	36.6811	35.7652	0.341667
173	27072	36.6911	35.7652	0.341667
174	26811	36.1911	35.7752	0.408333
175	26812	36.2011	35.7752	0.525
176	26813	36.2111	35.7752	0.525
177	26814	36.2211	35.7752	0.608333
178	26815	36.2311	35.7752	0.566667
179	26816	36.2411	35.7752	0.525
180	26817	36.2511	35.7752	0.508333
181	26818	36.2611	35.7752	0.55
182	26819	36.2711	35.7752	0.508333
183	26820	36.2811	35.7752	0.466667
184	26821	36.2911	35.7752	0.466667
185	26822	36.3011	35.7752	0.466667
186	26823	36.3111	35.7752	0.466667
187	26824	36.3211	35.7752	0.508333
188	26825	36.3311	35.7752	0.466667
189	26826	36.3411	35.7752	0.35
190	26827	36.3511	35.7752	0.308333
191	26828	36.3611	35.7752	0.308333
192	26829	36.3711	35.7752	0.308333
193	26830	36.3811	35.7752	0.308333
194	26831	36.3911	35.7752	0.35
195	26832	36.4011	35.7752	0.35
196	26833	36.4111	35.7752	0.35
197	26834	36.4211	35.7752	0.341667
198	26835	36.4311	35.7752	0.341667
199	26836	36.4411	35.7752	0.341667
200	26837	36.4511	35.7752	0.341667
201	26838	36.4611	35.7752	0.458333
202	26839	36.4711	35.7752	0.416667
203	26842	36.5011	35.7752	0.216667
204	26843	36.5111	35.7752	0.216667
205	26844	36.5211	35.7752	0.25
206	26845	36.5311	35.7752	0.375
207	26846	36.5411	35.7752	0.375
208	26850	36.5811	35.7752	0.258333
209	26851	36.5911	35.7752	0.216667
210	26852	36.6011	35.7752	0.333333
211	26853	36.6111	35.7752	0.416667
212	26854	36.6211	35.7752	0.375
213	26855	36.6311	35.7752	0.333333
214	26856	36.6411	35.7752	0.416667
215	26857	36.6511	35.7752	0.5
216	26858	36.6611	35.7752	0.458333
217	26859	36.6711	35.7752	0.3
218	26860	36.6811	35.7752	0.3
219	26861	36.6911	35.7752	0.341667
220	26597	36.1611	35.7852	0.566667
221	26598	36.1711	35.7852	0.408333
222	26599	36.1811	35.7852	0.408333
223	26600	36.1911	35.7852	0.408333
224	26601	36.2011	35.7852	0.525
225	26602	36.2111	35.7852	0.566667
226	26603	36.2211	35.7852	0.566667
227	26604	36.2311	35.7852	0.525
228	26605	36.2411	35.7852	0.35
229	26606	36.2511	35.7852	0.466667
230	26607	36.2611	35.7852	0.508333
231	26608	36.2711	35.7852	0.55
232	26609	36.2811	35.7852	0.508333
233	26610	36.2911	35.7852	0.433333
234	26611	36.3011	35.7852	0.35
235	26612	36.3111	35.7852	0.508333
236	26613	36.3211	35.7852	0.55
237	26614	36.3311	35.7852	0.466667
238	26615	36.3411	35.7852	0.308333
239	26616	36.3511	35.7852	0.308333
240	26617	36.3611	35.7852	0.308333
241	26618	36.3711	35.7852	0.308333
242	26619	36.3811	35.7852	0.308333
243	26620	36.3911	35.7852	0.308333
244	26621	36.4011	35.7852	0.308333
245	26622	36.4111	35.7852	0.35
246	26623	36.4211	35.7852	0.341667
247	26624	36.4311	35.7852	0.341667
248	26625	36.4411	35.7852	0.341667
249	26626	36.4511	35.7852	0.341667
250	26627	36.4611	35.7852	0.5
251	26628	36.4711	35.7852	0.5
252	26629	36.4811	35.7852	0.416667
253	26631	36.5011	35.7852	0.216667
254	26632	36.5111	35.7852	0.216667
255	26633	36.5211	35.7852	0.15
256	26634	36.5311	35.7852	0.15
257	26635	36.5411	35.7852	0.216667
258	26636	36.5511	35.7852	0.216667
259	26637	36.5611	35.7852	0.458333
260	26638	36.5711	35.7852	0.458333
261	26639	36.5811	35.7852	0.333333
262	26640	36.5911	35.7852	0.216667
263	26641	36.6011	35.7852	0.15
264	26642	36.6111	35.7852	0.266667
265	26643	36.6211	35.7852	0.333333
266	26644	36.6311	35.7852	0.216667
267	26645	36.6411	35.7852	0.375
268	26646	36.6511	35.7852	0.458333
269	26647	36.6611	35.7852	0.416667
270	26648	36.6711	35.7852	0.3
271	26649	36.6811	35.7852	0.3
272	26650	36.6911	35.7852	0.3
273	26651	36.7011	35.7852	0.341667
274	26385	36.1511	35.7952	0.608333
275	26386	36.1611	35.7952	0.566667
276	26387	36.1711	35.7952	0.525
277	26388	36.1811	35.7952	0.408333
278	26389	36.1911	35.7952	0.408333
279	26390	36.2011	35.7952	0.525
280	26391	36.2111	35.7952	0.566667
281	26392	36.2211	35.7952	0.566667
282	26393	36.2311	35.7952	0.408333
283	26394	36.2411	35.7952	0.408333
284	26395	36.2511	35.7952	0.408333
285	26396	36.2611	35.7952	0.35
286	26397	36.2711	35.7952	0.466667
287	26398	36.2811	35.7952	0.466667
288	26399	36.2911	35.7952	0.35
289	26400	36.3011	35.7952	0.35
290	26401	36.3111	35.7952	0.35
291	26402	36.3211	35.7952	0.425
292	26403	36.3311	35.7952	0.308333
293	26404	36.3411	35.7952	0.308333
294	26405	36.3511	35.7952	0.225
295	26406	36.3611	35.7952	0.225
296	26407	36.3711	35.7952	0.225
297	26408	36.3811	35.7952	0.225
298	26409	36.3911	35.7952	0.308333
299	26410	36.4011	35.7952	0.308333
300	26411	36.4111	35.7952	0.3
301	26412	36.4211	35.7952	0.341667
302	26413	36.4311	35.7952	0.341667
303	26414	36.4411	35.7952	0.341667
304	26415	36.4511	35.7952	0.341667
305	26416	36.4611	35.7952	0.458333
306	26417	36.4711	35.7952	0.416667
307	26418	36.4811	35.7952	0.3
308	26419	36.4911	35.7952	0.333333
309	26420	36.5011	35.7952	0.333333
310	26421	36.5111	35.7952	0.216667
311	26422	36.5211	35.7952	0.15
312	26423	36.5311	35.7952	0.216667
313	26424	36.5411	35.7952	0.216667
314	26425	36.5511	35.7952	0.3
315	26426	36.5611	35.7952	0.458333
316	26427	36.5711	35.7952	0.458333
317	26428	36.5811	35.7952	0.333333
318	26429	36.5911	35.7952	0.216667
319	26430	36.6011	35.7952	0.15
320	26431	36.6111	35.7952	0.15
321	26432	36.6211	35.7952	0.216667
322	26433	36.6311	35.7952	0.216667
323	26434	36.6411	35.7952	0.216667
324	26435	36.6511	35.7952	0.216667
325	26436	36.6611	35.7952	0.216667
326	26437	36.6711	35.7952	0.216667
327	26438	36.6811	35.7952	0.3
328	26439	36.6911	35.7952	0.3
329	26440	36.7011	35.7952	0.3
330	26174	36.1511	35.8052	0.566667
331	26175	36.1611	35.8052	0.566667
332	26176	36.1711	35.8052	0.525
333	26177	36.1811	35.8052	0.408333
334	26178	36.1911	35.8052	0.566667
335	26179	36.2011	35.8052	0.566667
336	26180	36.2111	35.8052	0.525
337	26181	36.2211	35.8052	0.408333
338	26182	36.2311	35.8052	0.408333
339	26183	36.2411	35.8052	0.408333
340	26184	36.2511	35.8052	0.466667
341	26185	36.2611	35.8052	0.508333
342	26186	36.2711	35.8052	0.466667
343	26187	36.2811	35.8052	0.35
344	26188	36.2911	35.8052	0.35
345	26189	36.3011	35.8052	0.35
346	26190	36.3111	35.8052	0.425
347	26191	36.3211	35.8052	0.425
348	26192	36.3311	35.8052	0.425
349	26193	36.3411	35.8052	0.225
350	26194	36.3511	35.8052	0.225
351	26195	36.3611	35.8052	0.225
352	26196	36.3711	35.8052	0.225
353	26197	36.3811	35.8052	0.225
354	26198	36.3911	35.8052	0.225
355	26199	36.4011	35.8052	0.308333
356	26200	36.4111	35.8052	0.308333
357	26201	36.4211	35.8052	0.35
358	26202	36.4311	35.8052	0.341667
359	26203	36.4411	35.8052	0.341667
360	26204	36.4511	35.8052	0.341667
361	26205	36.4611	35.8052	0.341667
362	26206	36.4711	35.8052	0.3
363	26207	36.4811	35.8052	0.416667
364	26208	36.4911	35.8052	0.458333
365	26209	36.5011	35.8052	0.416667
366	26210	36.5111	35.8052	0.333333
367	26211	36.5211	35.8052	0.216667
368	26212	36.5311	35.8052	0.216667
369	26213	36.5411	35.8052	0.216667
370	26214	36.5511	35.8052	0.3
371	26215	36.5611	35.8052	0.3
372	26216	36.5711	35.8052	0.3
373	26217	36.5811	35.8052	0.258333
374	26218	36.5911	35.8052	0.216667
375	26219	36.6011	35.8052	0.333333
376	26220	36.6111	35.8052	0.333333
377	26221	36.6211	35.8052	0.333333
378	26222	36.6311	35.8052	0.216667
379	26223	36.6411	35.8052	0.216667
380	26224	36.6511	35.8052	0.15
381	26225	36.6611	35.8052	0.216667
382	26226	36.6711	35.8052	0.216667
383	26227	36.6811	35.8052	0.216667
384	26228	36.6911	35.8052	0.3
385	25964	36.1611	35.8152	0.408333
386	25965	36.1711	35.8152	0.408333
387	25966	36.1811	35.8152	0.441667
388	25967	36.1911	35.8152	0.566667
389	25968	36.2011	35.8152	0.608333
390	25969	36.2111	35.8152	0.525
391	25970	36.2211	35.8152	0.408333
392	25971	36.2311	35.8152	0.408333
393	25972	36.2411	35.8152	0.35
394	25973	36.2511	35.8152	0.508333
395	25974	36.2611	35.8152	0.55
396	25975	36.2711	35.8152	0.508333
397	25976	36.2811	35.8152	0.35
398	25977	36.2911	35.8152	0.35
399	25978	36.3011	35.8152	0.35
400	25979	36.3111	35.8152	0.466667
401	25980	36.3211	35.8152	0.508333
402	25981	36.3311	35.8152	0.425
403	25982	36.3411	35.8152	0.225
404	25983	36.3511	35.8152	0.225
405	25984	36.3611	35.8152	0.158333
406	25985	36.3711	35.8152	0.158333
407	25986	36.3811	35.8152	0.225
408	25987	36.3911	35.8152	0.225
409	25988	36.4011	35.8152	0.308333
410	25989	36.4111	35.8152	0.308333
411	25990	36.4211	35.8152	0.35
412	25991	36.4311	35.8152	0.341667
413	25992	36.4411	35.8152	0.341667
414	25993	36.4511	35.8152	0.341667
415	25994	36.4611	35.8152	0.341667
416	25995	36.4711	35.8152	0.341667
417	25996	36.4811	35.8152	0.3
418	25997	36.4911	35.8152	0.416667
419	25998	36.5011	35.8152	0.416667
420	25999	36.5111	35.8152	0.3
421	26000	36.5211	35.8152	0.216667
422	26001	36.5311	35.8152	0.3
423	26002	36.5411	35.8152	0.3
424	26003	36.5511	35.8152	0.3
425	26004	36.5611	35.8152	0.3
426	26005	36.5711	35.8152	0.3
427	26006	36.5811	35.8152	0.3
428	26007	36.5911	35.8152	0.3
429	26008	36.6011	35.8152	0.375
430	26009	36.6111	35.8152	0.416667
431	26010	36.6211	35.8152	0.333333
432	26011	36.6311	35.8152	0.216667
433	26012	36.6411	35.8152	0.216667
434	26013	36.6511	35.8152	0.15
435	26014	36.6611	35.8152	0.15
436	26015	36.6711	35.8152	0.216667
437	26016	36.6811	35.8152	0.216667
438	26017	36.6911	35.8152	0.3
439	25755	36.1811	35.8252	0.491667
440	25756	36.1911	35.8252	0.491667
441	25757	36.2011	35.8252	0.491667
442	25758	36.2111	35.8252	0.408333
443	25759	36.2211	35.8252	0.408333
444	25760	36.2311	35.8252	0.408333
445	25761	36.2411	35.8252	0.35
446	25762	36.2511	35.8252	0.466667
447	25763	36.2611	35.8252	0.466667
448	25764	36.2711	35.8252	0.35
449	25765	36.2811	35.8252	0.35
450	25766	36.2911	35.8252	0.35
451	25767	36.3011	35.8252	0.35
452	25768	36.3111	35.8252	0.391667
453	25769	36.3211	35.8252	0.425
454	25770	36.3311	35.8252	0.341667
455	25771	36.3411	35.8252	0.225
456	25772	36.3511	35.8252	0.225
457	25773	36.3611	35.8252	0.158333
458	25774	36.3711	35.8252	0.158333
459	25775	36.3811	35.8252	0.225
460	25776	36.3911	35.8252	0.225
461	25777	36.4011	35.8252	0.308333
462	25778	36.4111	35.8252	0.308333
463	25779	36.4211	35.8252	0.35
464	25780	36.4311	35.8252	0.341667
465	25781	36.4411	35.8252	0.341667
466	25782	36.4511	35.8252	0.341667
467	25783	36.4611	35.8252	0.341667
468	25784	36.4711	35.8252	0.341667
469	25785	36.4811	35.8252	0.341667
470	25786	36.4911	35.8252	0.3
471	25787	36.5011	35.8252	0.3
472	25788	36.5111	35.8252	0.3
473	25789	36.5211	35.8252	0.3
474	25790	36.5311	35.8252	0.3
475	25791	36.5411	35.8252	0.3
476	25792	36.5511	35.8252	0.3
477	25793	36.5611	35.8252	0.341667
478	25794	36.5711	35.8252	0.341667
479	25795	36.5811	35.8252	0.3
480	25796	36.5911	35.8252	0.3
481	25797	36.6011	35.8252	0.333333
482	25798	36.6111	35.8252	0.416667
483	25799	36.6211	35.8252	0.3
484	25800	36.6311	35.8252	0.216667
485	25801	36.6411	35.8252	0.216667
486	25802	36.6511	35.8252	0.216667
487	25803	36.6611	35.8252	0.216667
488	25804	36.6711	35.8252	0.216667
489	25805	36.6811	35.8252	0.216667
490	25806	36.6911	35.8252	0.3
491	25545	36.1911	35.8352	0.491667
492	25546	36.2011	35.8352	0.491667
493	25547	36.2111	35.8352	0.608333
494	25548	36.2211	35.8352	0.566667
495	25549	36.2311	35.8352	0.566667
496	25550	36.2411	35.8352	0.35
497	25551	36.2511	35.8352	0.35
498	25552	36.2611	35.8352	0.35
499	25553	36.2711	35.8352	0.35
500	25554	36.2811	35.8352	0.35
501	25555	36.2911	35.8352	0.35
502	25556	36.3011	35.8352	0.35
503	25557	36.3111	35.8352	0.35
504	25558	36.3211	35.8352	0.308333
505	25559	36.3311	35.8352	0.308333
506	25560	36.3411	35.8352	0.225
507	25561	36.3511	35.8352	0.225
508	25562	36.3611	35.8352	0.225
509	25563	36.3711	35.8352	0.225
510	25564	36.3811	35.8352	0.225
511	25565	36.3911	35.8352	0.308333
512	25566	36.4011	35.8352	0.308333
513	25567	36.4111	35.8352	0.308333
514	25568	36.4211	35.8352	0.35
515	25569	36.4311	35.8352	0.341667
516	25570	36.4411	35.8352	0.341667
517	25571	36.4511	35.8352	0.341667
518	25572	36.4611	35.8352	0.341667
519	25573	36.4711	35.8352	0.341667
520	25574	36.4811	35.8352	0.341667
521	25575	36.4911	35.8352	0.341667
522	25576	36.5011	35.8352	0.341667
523	25577	36.5111	35.8352	0.341667
524	25578	36.5211	35.8352	0.341667
525	25579	36.5311	35.8352	0.341667
526	25580	36.5411	35.8352	0.341667
527	25581	36.5511	35.8352	0.341667
528	25582	36.5611	35.8352	0.341667
529	25583	36.5711	35.8352	0.341667
530	25584	36.5811	35.8352	0.3
531	25585	36.5911	35.8352	0.3
532	25586	36.6011	35.8352	0.3
533	25587	36.6111	35.8352	0.3
534	25588	36.6211	35.8352	0.3
535	25589	36.6311	35.8352	0.416667
536	25590	36.6411	35.8352	0.375
537	25591	36.6511	35.8352	0.375
538	25592	36.6611	35.8352	0.216667
539	25593	36.6711	35.8352	0.216667
540	25594	36.6811	35.8352	0.3
541	25595	36.6911	35.8352	0.3
542	25596	36.7011	35.8352	0.341667
543	25597	36.7111	35.8352	0.341667
544	25334	36.1911	35.8452	0.533333
545	25335	36.2011	35.8452	0.491667
546	25336	36.2111	35.8452	0.608333
547	25337	36.2211	35.8452	0.65
548	25338	36.2311	35.8452	0.566667
549	25339	36.2411	35.8452	0.35
550	25340	36.2511	35.8452	0.35
551	25341	36.2611	35.8452	0.35
552	25342	36.2711	35.8452	0.466667
553	25343	36.2811	35.8452	0.508333
554	25344	36.2911	35.8452	0.508333
555	25345	36.3011	35.8452	0.35
556	25346	36.3111	35.8452	0.35
557	25347	36.3211	35.8452	0.308333
558	25348	36.3311	35.8452	0.308333
559	25349	36.3411	35.8452	0.308333
560	25350	36.3511	35.8452	0.308333
561	25351	36.3611	35.8452	0.308333
562	25352	36.3711	35.8452	0.308333
563	25353	36.3811	35.8452	0.308333
564	25354	36.3911	35.8452	0.308333
565	25355	36.4011	35.8452	0.425
566	25356	36.4111	35.8452	0.466667
567	25357	36.4211	35.8452	0.35
568	25358	36.4311	35.8452	0.341667
569	25359	36.4411	35.8452	0.341667
570	25360	36.4511	35.8452	0.341667
571	25361	36.4611	35.8452	0.341667
572	25362	36.4711	35.8452	0.341667
573	25363	36.4811	35.8452	0.341667
574	25364	36.4911	35.8452	0.341667
575	25365	36.5011	35.8452	0.341667
576	25366	36.5111	35.8452	0.341667
577	25367	36.5211	35.8452	0.341667
578	25368	36.5311	35.8452	0.341667
579	25369	36.5411	35.8452	0.341667
580	25370	36.5511	35.8452	0.341667
581	25371	36.5611	35.8452	0.341667
582	25372	36.5711	35.8452	0.3
583	25373	36.5811	35.8452	0.3
584	25374	36.5911	35.8452	0.216667
585	25375	36.6011	35.8452	0.216667
586	25376	36.6111	35.8452	0.216667
587	25377	36.6211	35.8452	0.216667
588	25378	36.6311	35.8452	0.375
589	25379	36.6411	35.8452	0.458333
590	25380	36.6511	35.8452	0.416667
591	25381	36.6611	35.8452	0.3
592	25382	36.6711	35.8452	0.3
593	25383	36.6811	35.8452	0.3
594	25384	36.6911	35.8452	0.5
595	25385	36.7011	35.8452	0.5
596	25386	36.7111	35.8452	0.5
597	25123	36.1911	35.8552	0.691667
598	25124	36.2011	35.8552	0.533333
599	25125	36.2111	35.8552	0.491667
600	25126	36.2211	35.8552	0.491667
601	25127	36.2311	35.8552	0.408333
602	25128	36.2411	35.8552	0.408333
603	25129	36.2511	35.8552	0.35
604	25130	36.2611	35.8552	0.35
605	25131	36.2711	35.8552	0.466667
606	25132	36.2811	35.8552	0.508333
607	25133	36.2911	35.8552	0.466667
608	25134	36.3011	35.8552	0.35
609	25135	36.3111	35.8552	0.35
610	25136	36.3211	35.8552	0.35
611	25137	36.3311	35.8552	0.35
612	25138	36.3411	35.8552	0.308333
613	25139	36.3511	35.8552	0.308333
614	25140	36.3611	35.8552	0.516667
615	25141	36.3711	35.8552	0.516667
616	25142	36.3811	35.8552	0.475
617	25143	36.3911	35.8552	0.425
618	25144	36.4011	35.8552	0.55
619	25145	36.4111	35.8552	0.508333
620	25146	36.4211	35.8552	0.466667
621	25147	36.4311	35.8552	0.341667
622	25148	36.4411	35.8552	0.341667
623	25149	36.4511	35.8552	0.341667
624	25150	36.4611	35.8552	0.341667
625	25151	36.4711	35.8552	0.341667
626	25152	36.4811	35.8552	0.341667
627	25153	36.4911	35.8552	0.341667
628	25154	36.5011	35.8552	0.341667
629	25155	36.5111	35.8552	0.341667
630	25156	36.5211	35.8552	0.341667
631	25157	36.5311	35.8552	0.341667
632	25158	36.5411	35.8552	0.341667
633	25159	36.5511	35.8552	0.341667
634	25160	36.5611	35.8552	0.3
635	25161	36.5711	35.8552	0.3
636	25162	36.5811	35.8552	0.258333
637	25163	36.5911	35.8552	0.216667
638	25164	36.6011	35.8552	0.216667
639	25165	36.6111	35.8552	0.216667
640	25166	36.6211	35.8552	0.216667
641	25167	36.6311	35.8552	0.216667
642	25168	36.6411	35.8552	0.258333
643	25169	36.6511	35.8552	0.3
644	25170	36.6611	35.8552	0.3
645	25171	36.6711	35.8552	0.458333
646	25172	36.6811	35.8552	0.5
647	25173	36.6911	35.8552	0.5
648	25174	36.7011	35.8552	0.5
649	25175	36.7111	35.8552	0.5
650	25176	36.7211	35.8552	0.5
651	25177	36.7311	35.8552	0.5
652	24912	36.1911	35.8652	0.691667
653	24913	36.2011	35.8652	0.533333
654	24914	36.2111	35.8652	0.491667
655	24915	36.2211	35.8652	0.491667
656	24916	36.2311	35.8652	0.408333
657	24917	36.2411	35.8652	0.408333
658	24918	36.2511	35.8652	0.408333
659	24919	36.2611	35.8652	0.35
660	24920	36.2711	35.8652	0.35
661	24921	36.2811	35.8652	0.35
662	24922	36.2911	35.8652	0.35
663	24923	36.3011	35.8652	0.35
664	24924	36.3111	35.8652	0.541667
665	24925	36.3211	35.8652	0.541667
666	24926	36.3311	35.8652	0.433333
667	24927	36.3411	35.8652	0.433333
668	24928	36.3511	35.8652	0.433333
669	24929	36.3611	35.8652	0.641667
670	24930	36.3711	35.8652	0.558333
671	24931	36.3811	35.8652	0.516667
672	24932	36.3911	35.8652	0.35
673	24933	36.4011	35.8652	0.466667
674	24934	36.4111	35.8652	0.466667
675	24935	36.4211	35.8652	0.35
676	24936	36.4311	35.8652	0.341667
677	24937	36.4411	35.8652	0.341667
678	24938	36.4511	35.8652	0.5
679	24939	36.4611	35.8652	0.5
680	24940	36.4711	35.8652	0.5
681	24941	36.4811	35.8652	0.341667
682	24942	36.4911	35.8652	0.341667
683	24943	36.5011	35.8652	0.341667
684	24944	36.5111	35.8652	0.341667
685	24945	36.5211	35.8652	0.341667
686	24946	36.5311	35.8652	0.341667
687	24947	36.5411	35.8652	0.341667
688	24948	36.5511	35.8652	0.341667
689	24949	36.5611	35.8652	0.3
690	24950	36.5711	35.8652	0.3
691	24951	36.5811	35.8652	0.216667
692	24952	36.5911	35.8652	0.216667
693	24953	36.6011	35.8652	0.15
694	24954	36.6111	35.8652	0.308333
695	24955	36.6211	35.8652	0.425
696	24956	36.6311	35.8652	0.533333
697	24957	36.6411	35.8652	0.333333
698	24958	36.6511	35.8652	0.3
699	24959	36.6611	35.8652	0.458333
700	24960	36.6711	35.8652	0.5
701	24961	36.6811	35.8652	0.5
702	24962	36.6911	35.8652	0.5
703	24963	36.7011	35.8652	0.5
704	24964	36.7111	35.8652	0.658333
705	24965	36.7211	35.8652	0.658333
706	24966	36.7311	35.8652	0.616667
707	24701	36.1911	35.8752	0.575
708	24702	36.2011	35.8752	0.533333
709	24703	36.2111	35.8752	0.491667
710	24704	36.2211	35.8752	0.491667
711	24705	36.2311	35.8752	0.491667
712	24706	36.2411	35.8752	0.408333
713	24707	36.2511	35.8752	0.35
714	24708	36.2611	35.8752	0.35
715	24709	36.2711	35.8752	0.35
716	24710	36.2811	35.8752	0.575
717	24711	36.2911	35.8752	0.616667
718	24712	36.3011	35.8752	0.658333
719	24713	36.3111	35.8752	0.541667
720	24714	36.3211	35.8752	0.541667
721	24715	36.3311	35.8752	0.583333
722	24716	36.3411	35.8752	0.583333
723	24717	36.3511	35.8752	0.433333
724	24718	36.3611	35.8752	0.433333
725	24719	36.3711	35.8752	0.391667
726	24720	36.3811	35.8752	0.308333
727	24721	36.3911	35.8752	0.308333
728	24722	36.4011	35.8752	0.308333
729	24723	36.4111	35.8752	0.35
730	24724	36.4211	35.8752	0.35
731	24725	36.4311	35.8752	0.341667
732	24726	36.4411	35.8752	0.341667
733	24727	36.4511	35.8752	0.5
734	24728	36.4611	35.8752	0.5
735	24729	36.4711	35.8752	0.5
736	24730	36.4811	35.8752	0.5
737	24731	36.4911	35.8752	0.5
738	24732	36.5011	35.8752	0.341667
739	24733	36.5111	35.8752	0.341667
740	24734	36.5211	35.8752	0.341667
741	24735	36.5311	35.8752	0.341667
742	24736	36.5411	35.8752	0.341667
743	24737	36.5511	35.8752	0.341667
744	24738	36.5611	35.8752	0.3
745	24739	36.5711	35.8752	0.3
746	24740	36.5811	35.8752	0.216667
747	24741	36.5911	35.8752	0.375
748	24742	36.6011	35.8752	0.375
749	24743	36.6111	35.8752	0.308333
750	24744	36.6211	35.8752	0.533333
751	24745	36.6311	35.8752	0.575
752	24746	36.6411	35.8752	0.533333
753	24747	36.6511	35.8752	0.3
754	24748	36.6611	35.8752	0.458333
755	24749	36.6711	35.8752	0.616667
756	24750	36.6811	35.8752	0.616667
757	24751	36.6911	35.8752	0.616667
758	24752	36.7011	35.8752	0.5
759	24753	36.7111	35.8752	0.658333
760	24754	36.7211	35.8752	0.658333
761	24755	36.7311	35.8752	0.575
762	24490	36.1911	35.8852	0.575
763	24491	36.2011	35.8852	0.533333
764	24492	36.2111	35.8852	0.491667
765	24493	36.2211	35.8852	0.491667
766	24494	36.2311	35.8852	0.491667
767	24495	36.2411	35.8852	0.408333
768	24496	36.2511	35.8852	0.458333
769	24497	36.2611	35.8852	0.458333
770	24498	36.2711	35.8852	0.458333
771	24499	36.2811	35.8852	0.616667
772	24500	36.2911	35.8852	0.741667
773	24501	36.3011	35.8852	0.658333
774	24502	36.3111	35.8852	0.5
775	24503	36.3211	35.8852	0.541667
776	24504	36.3311	35.8852	0.583333
777	24505	36.3411	35.8852	0.583333
778	24506	36.3511	35.8852	0.433333
779	24507	36.3611	35.8852	0.391667
780	24508	36.3711	35.8852	0.391667
781	24509	36.3811	35.8852	0.391667
782	24510	36.3911	35.8852	0.391667
783	24511	36.4011	35.8852	0.308333
784	24512	36.4111	35.8852	0.391667
785	24513	36.4211	35.8852	0.458333
786	24514	36.4311	35.8852	0.583333
787	24515	36.4411	35.8852	0.583333
788	24516	36.4511	35.8852	0.5
789	24517	36.4611	35.8852	0.5
790	24518	36.4711	35.8852	0.5
791	24519	36.4811	35.8852	0.5
792	24520	36.4911	35.8852	0.5
793	24521	36.5011	35.8852	0.341667
794	24522	36.5111	35.8852	0.341667
795	24523	36.5211	35.8852	0.341667
796	24524	36.5311	35.8852	0.341667
797	24525	36.5411	35.8852	0.341667
798	24526	36.5511	35.8852	0.341667
799	24527	36.5611	35.8852	0.3
800	24528	36.5711	35.8852	0.3
801	24529	36.5811	35.8852	0.3
802	24530	36.5911	35.8852	0.375
803	24531	36.6011	35.8852	0.375
804	24532	36.6111	35.8852	0.375
805	24533	36.6211	35.8852	0.458333
806	24534	36.6311	35.8852	0.575
807	24535	36.6411	35.8852	0.541667
808	24536	36.6511	35.8852	0.541667
809	24537	36.6611	35.8852	0.541667
810	24538	36.6711	35.8852	0.658333
811	24539	36.6811	35.8852	0.7
812	24540	36.6911	35.8852	0.616667
813	24541	36.7011	35.8852	0.5
814	24542	36.7111	35.8852	0.458333
815	24543	36.7211	35.8852	0.541667
816	24279	36.1911	35.8952	0.575
817	24280	36.2011	35.8952	0.533333
818	24281	36.2111	35.8952	0.491667
819	24282	36.2211	35.8952	0.491667
820	24283	36.2311	35.8952	0.491667
821	24284	36.2411	35.8952	0.408333
822	24285	36.2511	35.8952	0.408333
823	24286	36.2611	35.8952	0.458333
824	24287	36.2711	35.8952	0.458333
825	24288	36.2811	35.8952	0.416667
826	24289	36.2911	35.8952	0.616667
827	24290	36.3011	35.8952	0.5
828	24291	36.3111	35.8952	0.5
829	24292	36.3211	35.8952	0.541667
830	24293	36.3311	35.8952	0.583333
831	24294	36.3411	35.8952	0.583333
832	24295	36.3511	35.8952	0.433333
833	24296	36.3611	35.8952	0.391667
834	24297	36.3711	35.8952	0.308333
835	24298	36.3811	35.8952	0.308333
836	24299	36.3911	35.8952	0.308333
837	24300	36.4011	35.8952	0.375
838	24301	36.4111	35.8952	0.458333
839	24302	36.4211	35.8952	0.458333
840	24303	36.4311	35.8952	0.458333
841	24304	36.4411	35.8952	0.583333
842	24305	36.4511	35.8952	0.583333
843	24306	36.4611	35.8952	0.5
844	24307	36.4711	35.8952	0.5
845	24308	36.4811	35.8952	0.5
846	24309	36.4911	35.8952	0.5
847	24310	36.5011	35.8952	0.5
848	24311	36.5111	35.8952	0.341667
849	24312	36.5211	35.8952	0.341667
850	24313	36.5311	35.8952	0.341667
851	24314	36.5411	35.8952	0.5
852	24315	36.5511	35.8952	0.5
853	24316	36.5611	35.8952	0.5
854	24317	36.5711	35.8952	0.3
855	24318	36.5811	35.8952	0.3
856	24319	36.5911	35.8952	0.458333
857	24320	36.6011	35.8952	0.458333
858	24321	36.6111	35.8952	0.541667
859	24322	36.6211	35.8952	0.541667
860	24323	36.6311	35.8952	0.541667
861	24324	36.6411	35.8952	0.541667
862	24325	36.6511	35.8952	0.541667
863	24326	36.6611	35.8952	0.583333
864	24327	36.6711	35.8952	0.7
865	24328	36.6811	35.8952	0.616667
866	24329	36.6911	35.8952	0.5
867	24068	36.1911	35.9052	0.533333
868	24069	36.2011	35.9052	0.533333
869	24070	36.2111	35.9052	0.491667
870	24071	36.2211	35.9052	0.491667
871	24072	36.2311	35.9052	0.408333
872	24073	36.2411	35.9052	0.408333
873	24074	36.2511	35.9052	0.408333
874	24075	36.2611	35.9052	0.458333
875	24076	36.2711	35.9052	0.416667
876	24077	36.2811	35.9052	0.416667
877	24078	36.2911	35.9052	0.416667
878	24079	36.3011	35.9052	0.416667
879	24080	36.3111	35.9052	0.416667
880	24081	36.3211	35.9052	0.458333
881	24082	36.3311	35.9052	0.458333
882	24083	36.3411	35.9052	0.458333
883	24084	36.3511	35.9052	0.5
884	24085	36.3611	35.9052	0.458333
885	24086	36.3711	35.9052	0.35
886	24087	36.3811	35.9052	0.35
887	24088	36.3911	35.9052	0.308333
888	24089	36.4011	35.9052	0.375
889	24090	36.4111	35.9052	0.416667
890	24091	36.4211	35.9052	0.5
891	24092	36.4311	35.9052	0.5
892	24093	36.4411	35.9052	0.5
893	24094	36.4511	35.9052	0.583333
894	24095	36.4611	35.9052	0.583333
895	24096	36.4711	35.9052	0.5
896	24097	36.4811	35.9052	0.5
897	24098	36.4911	35.9052	0.5
898	24099	36.5011	35.9052	0.5
899	24100	36.5111	35.9052	0.5
900	24101	36.5211	35.9052	0.341667
901	24102	36.5311	35.9052	0.5
902	24103	36.5411	35.9052	0.5
903	24104	36.5511	35.9052	0.5
904	24105	36.5611	35.9052	0.5
905	24106	36.5711	35.9052	0.5
906	24107	36.5811	35.9052	0.341667
907	24108	36.5911	35.9052	0.541667
908	24109	36.6011	35.9052	0.541667
909	24110	36.6111	35.9052	0.541667
910	24111	36.6211	35.9052	0.541667
911	24112	36.6311	35.9052	0.583333
912	24113	36.6411	35.9052	0.625
913	24114	36.6511	35.9052	0.625
914	24115	36.6611	35.9052	0.583333
915	24116	36.6711	35.9052	0.583333
916	24117	36.6811	35.9052	0.583333
917	23857	36.1911	35.9152	0.575
918	23858	36.2011	35.9152	0.533333
919	23859	36.2111	35.9152	0.491667
920	23860	36.2211	35.9152	0.491667
921	23861	36.2311	35.9152	0.491667
922	23862	36.2411	35.9152	0.458333
923	23863	36.2511	35.9152	0.458333
924	23864	36.2611	35.9152	0.458333
925	23865	36.2711	35.9152	0.416667
926	23866	36.2811	35.9152	0.416667
927	23867	36.2911	35.9152	0.333333
928	23868	36.3011	35.9152	0.416667
929	23869	36.3111	35.9152	0.416667
930	23870	36.3211	35.9152	0.416667
931	23871	36.3311	35.9152	0.416667
932	23872	36.3411	35.9152	0.416667
933	23873	36.3511	35.9152	0.541667
934	23874	36.3611	35.9152	0.5
935	23875	36.3711	35.9152	0.5
936	23876	36.3811	35.9152	0.283333
937	23877	36.3911	35.9152	0.283333
938	23878	36.4011	35.9152	0.375
939	23879	36.4111	35.9152	0.416667
940	23880	36.4211	35.9152	0.5
941	23881	36.4311	35.9152	0.541667
942	23882	36.4411	35.9152	0.5
943	23883	36.4511	35.9152	0.583333
944	23884	36.4611	35.9152	0.583333
945	23885	36.4711	35.9152	0.583333
946	23886	36.4811	35.9152	0.583333
947	23887	36.4911	35.9152	0.5
948	23888	36.5011	35.9152	0.5
949	23889	36.5111	35.9152	0.5
950	23890	36.5211	35.9152	0.5
951	23891	36.5311	35.9152	0.5
952	23892	36.5411	35.9152	0.5
953	23893	36.5511	35.9152	0.583333
954	23894	36.5611	35.9152	0.583333
955	23895	36.5711	35.9152	0.583333
956	23896	36.5811	35.9152	0.583333
957	23897	36.5911	35.9152	0.583333
958	23898	36.6011	35.9152	0.583333
959	23899	36.6111	35.9152	0.583333
960	23900	36.6211	35.9152	0.625
961	23901	36.6311	35.9152	0.625
962	23902	36.6411	35.9152	0.666667
963	23903	36.6511	35.9152	0.666667
964	23904	36.6611	35.9152	0.625
965	23905	36.6711	35.9152	0.583333
966	23906	36.6811	35.9152	0.583333
967	23647	36.2011	35.9252	0.533333
968	23648	36.2111	35.9252	0.491667
969	23649	36.2211	35.9252	0.491667
970	23650	36.2311	35.9252	0.491667
971	23651	36.2411	35.9252	0.541667
972	23652	36.2511	35.9252	0.458333
973	23653	36.2611	35.9252	0.458333
974	23654	36.2711	35.9252	0.416667
975	23655	36.2811	35.9252	0.416667
976	23656	36.2911	35.9252	0.333333
977	23657	36.3011	35.9252	0.333333
978	23658	36.3111	35.9252	0.266667
979	23659	36.3211	35.9252	0.35
980	23660	36.3311	35.9252	0.35
981	23661	36.3411	35.9252	0.416667
982	23662	36.3511	35.9252	0.458333
983	23663	36.3611	35.9252	0.458333
984	23664	36.3711	35.9252	0.5
985	23665	36.3811	35.9252	0.458333
986	23666	36.3911	35.9252	0.308333
987	23667	36.4011	35.9252	0.375
988	23668	36.4111	35.9252	0.416667
989	23669	36.4211	35.9252	0.541667
990	23670	36.4311	35.9252	0.5
991	23671	36.4411	35.9252	0.5
992	23672	36.4511	35.9252	0.5
993	23673	36.4611	35.9252	0.583333
994	23674	36.4711	35.9252	0.583333
995	23675	36.4811	35.9252	0.583333
996	23676	36.4911	35.9252	0.583333
997	23677	36.5011	35.9252	0.5
998	23678	36.5111	35.9252	0.5
999	23679	36.5211	35.9252	0.5
1000	23680	36.5311	35.9252	0.5
1001	23681	36.5411	35.9252	0.583333
1002	23682	36.5511	35.9252	0.583333
1003	23683	36.5611	35.9252	0.583333
1004	23684	36.5711	35.9252	0.583333
1005	23685	36.5811	35.9252	0.583333
1006	23686	36.5911	35.9252	0.625
1007	23687	36.6011	35.9252	0.625
1008	23688	36.6111	35.9252	0.625
1009	23689	36.6211	35.9252	0.7
1010	23690	36.6311	35.9252	0.783333
1011	23691	36.6411	35.9252	0.825
1012	23692	36.6511	35.9252	0.658333
1013	23693	36.6611	35.9252	0.625
1014	23694	36.6711	35.9252	0.583333
1015	23695	36.6811	35.9252	0.583333
1016	23436	36.2011	35.9352	0.583333
1017	23437	36.2111	35.9352	0.533333
1018	23438	36.2211	35.9352	0.583333
1019	23439	36.2311	35.9352	0.541667
1020	23440	36.2411	35.9352	0.541667
1021	23441	36.2511	35.9352	0.458333
1022	23442	36.2611	35.9352	0.458333
1023	23443	36.2711	35.9352	0.416667
1024	23444	36.2811	35.9352	0.416667
1025	23445	36.2911	35.9352	0.333333
1026	23446	36.3011	35.9352	0.333333
1027	23447	36.3111	35.9352	0.416667
1028	23448	36.3211	35.9352	0.416667
1029	23449	36.3311	35.9352	0.416667
1030	23450	36.3411	35.9352	0.416667
1031	23451	36.3511	35.9352	0.416667
1032	23452	36.3611	35.9352	0.5
1033	23453	36.3711	35.9352	0.416667
1034	23454	36.3811	35.9352	0.416667
1035	23455	36.3911	35.9352	0.375
1036	23456	36.4011	35.9352	0.375
1037	23457	36.4111	35.9352	0.375
1038	23458	36.4211	35.9352	0.458333
1039	23459	36.4311	35.9352	0.458333
1040	23460	36.4411	35.9352	0.5
1041	23461	36.4511	35.9352	0.541667
1042	23462	36.4611	35.9352	0.625
1043	23463	36.4711	35.9352	0.625
1044	23464	36.4811	35.9352	0.583333
1045	23465	36.4911	35.9352	0.583333
1046	23466	36.5011	35.9352	0.583333
1047	23467	36.5111	35.9352	0.5
1048	23468	36.5211	35.9352	0.5
1049	23469	36.5311	35.9352	0.583333
1050	23470	36.5411	35.9352	0.583333
1051	23471	36.5511	35.9352	0.625
1052	23472	36.5611	35.9352	0.625
1053	23473	36.5711	35.9352	0.625
1054	23474	36.5811	35.9352	0.625
1055	23475	36.5911	35.9352	0.625
1056	23476	36.6011	35.9352	0.666667
1057	23477	36.6111	35.9352	0.666667
1058	23478	36.6211	35.9352	0.741667
1059	23479	36.6311	35.9352	0.741667
1060	23480	36.6411	35.9352	0.741667
1061	23481	36.6511	35.9352	0.583333
1062	23482	36.6611	35.9352	0.583333
1063	23483	36.6711	35.9352	0.583333
1064	23484	36.6811	35.9352	0.5
1065	23485	36.6911	35.9352	0.341667
1066	23486	36.7011	35.9352	0.341667
1067	23226	36.2111	35.9452	0.625
1068	23227	36.2211	35.9452	0.583333
1069	23228	36.2311	35.9452	0.541667
1070	23229	36.2411	35.9452	0.541667
1071	23230	36.2511	35.9452	0.541667
1072	23231	36.2611	35.9452	0.458333
1073	23232	36.2711	35.9452	0.416667
1074	23233	36.2811	35.9452	0.416667
1075	23234	36.2911	35.9452	0.416667
1076	23235	36.3011	35.9452	0.416667
1077	23236	36.3111	35.9452	0.416667
1078	23237	36.3211	35.9452	0.416667
1079	23238	36.3311	35.9452	0.416667
1080	23239	36.3411	35.9452	0.458333
1081	23240	36.3511	35.9452	0.5
1082	23241	36.3611	35.9452	0.458333
1083	23242	36.3711	35.9452	0.5
1084	23243	36.3811	35.9452	0.5
1085	23244	36.3911	35.9452	0.5
1086	23245	36.4011	35.9452	0.458333
1087	23246	36.4111	35.9452	0.458333
1088	23247	36.4211	35.9452	0.458333
1089	23248	36.4311	35.9452	0.458333
1090	23249	36.4411	35.9452	0.5
1091	23250	36.4511	35.9452	0.541667
1092	23251	36.4611	35.9452	0.583333
1093	23252	36.4711	35.9452	0.666667
1094	23253	36.4811	35.9452	0.625
1095	23254	36.4911	35.9452	0.583333
1096	23255	36.5011	35.9452	0.583333
1097	23256	36.5111	35.9452	0.583333
1098	23257	36.5211	35.9452	0.583333
1099	23258	36.5311	35.9452	0.583333
1100	23259	36.5411	35.9452	0.583333
1101	23260	36.5511	35.9452	0.625
1102	23261	36.5611	35.9452	0.666667
1103	23262	36.5711	35.9452	0.666667
1104	23263	36.5811	35.9452	0.625
1105	23264	36.5911	35.9452	0.625
1106	23265	36.6011	35.9452	0.666667
1107	23266	36.6111	35.9452	0.625
1108	23267	36.6211	35.9452	0.625
1109	23268	36.6311	35.9452	0.583333
1110	23269	36.6411	35.9452	0.583333
1111	23270	36.6511	35.9452	0.583333
1112	23271	36.6611	35.9452	0.583333
1113	23272	36.6711	35.9452	0.5
1114	23273	36.6811	35.9452	0.5
1115	23274	36.6911	35.9452	0.341667
1116	23275	36.7011	35.9452	0.341667
1117	23276	36.7111	35.9452	0.458333
1118	23277	36.7211	35.9452	0.5
1119	23278	36.7311	35.9452	0.383333
1120	23279	36.7411	35.9452	0.383333
1121	23280	36.7511	35.9452	0.383333
1122	23281	36.7611	35.9452	0.383333
1123	23282	36.7711	35.9452	0.3
1124	23283	36.7811	35.9452	0.3
1125	23284	36.7911	35.9452	0.3
1126	23285	36.8011	35.9452	0.3
1127	23286	36.8111	35.9452	0.3
1128	23016	36.2211	35.9552	0.583333
1129	23017	36.2311	35.9552	0.541667
1130	23018	36.2411	35.9552	0.541667
1131	23019	36.2511	35.9552	0.458333
1132	23020	36.2611	35.9552	0.458333
1133	23021	36.2711	35.9552	0.458333
1134	23024	36.3011	35.9552	0.5
1135	23025	36.3111	35.9552	0.5
1136	23026	36.3211	35.9552	0.541667
1137	23027	36.3311	35.9552	0.541667
1138	23028	36.3411	35.9552	0.541667
1139	23029	36.3511	35.9552	0.5
1140	23030	36.3611	35.9552	0.5
1141	23031	36.3711	35.9552	0.5
1142	23032	36.3811	35.9552	0.416667
1143	23033	36.3911	35.9552	0.416667
1144	23034	36.4011	35.9552	0.375
1145	23035	36.4111	35.9552	0.375
1146	23036	36.4211	35.9552	0.5
1147	23037	36.4311	35.9552	0.5
1148	23038	36.4411	35.9552	0.5
1149	23039	36.4511	35.9552	0.541667
1150	23040	36.4611	35.9552	0.583333
1151	23041	36.4711	35.9552	0.625
1152	23042	36.4811	35.9552	0.625
1153	23043	36.4911	35.9552	0.5
1154	23044	36.5011	35.9552	0.5
1155	23045	36.5111	35.9552	0.5
1156	23046	36.5211	35.9552	0.583333
1157	23047	36.5311	35.9552	0.583333
1158	23048	36.5411	35.9552	0.583333
1159	23049	36.5511	35.9552	0.625
1160	23050	36.5611	35.9552	0.625
1161	23051	36.5711	35.9552	0.625
1162	23052	36.5811	35.9552	0.625
1163	23053	36.5911	35.9552	0.583333
1164	23054	36.6011	35.9552	0.625
1165	23055	36.6111	35.9552	0.583333
1166	23056	36.6211	35.9552	0.583333
1167	23057	36.6311	35.9552	0.583333
1168	23058	36.6411	35.9552	0.583333
1169	23059	36.6511	35.9552	0.5
1170	23060	36.6611	35.9552	0.5
1171	23061	36.6711	35.9552	0.583333
1172	23062	36.6811	35.9552	0.583333
1173	23063	36.6911	35.9552	0.425
1174	23064	36.7011	35.9552	0.541667
1175	23065	36.7111	35.9552	0.625
1176	23066	36.7211	35.9552	0.5
1177	23067	36.7311	35.9552	0.341667
1178	23068	36.7411	35.9552	0.3
1179	23069	36.7511	35.9552	0.3
1180	23070	36.7611	35.9552	0.3
1181	23071	36.7711	35.9552	0.216667
1182	23072	36.7811	35.9552	0.216667
1183	23073	36.7911	35.9552	0.216667
1184	23074	36.8011	35.9552	0.258333
1185	23075	36.8111	35.9552	0.3
1186	22814	36.3111	35.9652	0.5
1187	22815	36.3211	35.9652	0.541667
1188	22816	36.3311	35.9652	0.541667
1189	22817	36.3411	35.9652	0.541667
1190	22818	36.3511	35.9652	0.541667
1191	22819	36.3611	35.9652	0.5
1192	22820	36.3711	35.9652	0.5
1193	22821	36.3811	35.9652	0.5
1194	22822	36.3911	35.9652	0.416667
1195	22823	36.4011	35.9652	0.416667
1196	22824	36.4111	35.9652	0.416667
1197	22825	36.4211	35.9652	0.416667
1198	22826	36.4311	35.9652	0.5
1199	22827	36.4411	35.9652	0.5
1200	22828	36.4511	35.9652	0.5
1201	22829	36.4611	35.9652	0.541667
1202	22830	36.4711	35.9652	0.5
1203	22831	36.4811	35.9652	0.5
1204	22832	36.4911	35.9652	0.5
1205	22833	36.5011	35.9652	0.541667
1206	22834	36.5111	35.9652	0.5
1207	22835	36.5211	35.9652	0.583333
1208	22836	36.5311	35.9652	0.583333
1209	22837	36.5411	35.9652	0.541667
1210	22838	36.5511	35.9652	0.541667
1211	22839	36.5611	35.9652	0.583333
1212	22840	36.5711	35.9652	0.583333
1213	22841	36.5811	35.9652	0.583333
1214	22842	36.5911	35.9652	0.583333
1215	22843	36.6011	35.9652	0.583333
1216	22844	36.6111	35.9652	0.583333
1217	22845	36.6211	35.9652	0.583333
1218	22846	36.6311	35.9652	0.583333
1219	22847	36.6411	35.9652	0.5
1220	22848	36.6511	35.9652	0.5
1221	22849	36.6611	35.9652	0.583333
1222	22850	36.6711	35.9652	0.583333
1223	22851	36.6811	35.9652	0.425
1224	22852	36.6911	35.9652	0.425
1225	22853	36.7011	35.9652	0.541667
1226	22854	36.7111	35.9652	0.541667
1227	22855	36.7211	35.9652	0.541667
1228	22856	36.7311	35.9652	0.383333
1229	22857	36.7411	35.9652	0.416667
1230	22858	36.7511	35.9652	0.416667
1231	22859	36.7611	35.9652	0.216667
1232	22860	36.7711	35.9652	0.333333
1233	22861	36.7811	35.9652	0.375
1234	22862	36.7911	35.9652	0.333333
1235	22863	36.8011	35.9652	0.216667
1236	22864	36.8111	35.9652	0.216667
1237	22865	36.8211	35.9652	0.3
1238	22602	36.3011	35.9752	0.541667
1239	22603	36.3111	35.9752	0.5
1240	22604	36.3211	35.9752	0.541667
1241	22605	36.3311	35.9752	0.541667
1242	22606	36.3411	35.9752	0.541667
1243	22607	36.3511	35.9752	0.541667
1244	22608	36.3611	35.9752	0.541667
1245	22609	36.3711	35.9752	0.5
1246	22610	36.3811	35.9752	0.5
1247	22611	36.3911	35.9752	0.5
1248	22612	36.4011	35.9752	0.5
1249	22613	36.4111	35.9752	0.416667
1250	22614	36.4211	35.9752	0.416667
1251	22615	36.4311	35.9752	0.416667
1252	22616	36.4411	35.9752	0.5
1253	22617	36.4511	35.9752	0.5
1254	22618	36.4611	35.9752	0.541667
1255	22619	36.4711	35.9752	0.583333
1256	22620	36.4811	35.9752	0.541667
1257	22621	36.4911	35.9752	0.5
1258	22622	36.5011	35.9752	0.5
1259	22623	36.5111	35.9752	0.541667
1260	22624	36.5211	35.9752	0.541667
1261	22625	36.5311	35.9752	0.5
1262	22626	36.5411	35.9752	0.541667
1263	22627	36.5511	35.9752	0.541667
1264	22628	36.5611	35.9752	0.583333
1265	22629	36.5711	35.9752	0.625
1266	22630	36.5811	35.9752	0.625
1267	22631	36.5911	35.9752	0.625
1268	22632	36.6011	35.9752	0.583333
1269	22633	36.6111	35.9752	0.583333
1270	22634	36.6211	35.9752	0.583333
1271	22635	36.6311	35.9752	0.583333
1272	22636	36.6411	35.9752	0.583333
1273	22637	36.6511	35.9752	0.583333
1274	22638	36.6611	35.9752	0.583333
1275	22639	36.6711	35.9752	0.583333
1276	22640	36.6811	35.9752	0.466667
1277	22641	36.6911	35.9752	0.716667
1278	22642	36.7011	35.9752	0.716667
1279	22643	36.7111	35.9752	0.716667
1280	22644	36.7211	35.9752	0.425
1281	22645	36.7311	35.9752	0.383333
1282	22646	36.7411	35.9752	0.541667
1283	22647	36.7511	35.9752	0.5
1284	22648	36.7611	35.9752	0.416667
1285	22649	36.7711	35.9752	0.35
1286	22650	36.7811	35.9752	0.35
1287	22651	36.7911	35.9752	0.308333
1288	22652	36.8011	35.9752	0.216667
1289	22653	36.8111	35.9752	0.216667
1290	22654	36.8211	35.9752	0.3
1291	22391	36.3011	35.9852	0.583333
1292	22392	36.3111	35.9852	0.541667
1293	22393	36.3211	35.9852	0.5
1294	22394	36.3311	35.9852	0.5
1295	22395	36.3411	35.9852	0.541667
1296	22396	36.3511	35.9852	0.583333
1297	22397	36.3611	35.9852	0.583333
1298	22398	36.3711	35.9852	0.541667
1299	22399	36.3811	35.9852	0.541667
1300	22400	36.3911	35.9852	0.5
1301	22401	36.4011	35.9852	0.5
1302	22402	36.4111	35.9852	0.5
1303	22403	36.4211	35.9852	0.416667
1304	22404	36.4311	35.9852	0.416667
1305	22405	36.4411	35.9852	0.5
1306	22406	36.4511	35.9852	0.5
1307	22407	36.4611	35.9852	0.541667
1308	22408	36.4711	35.9852	0.583333
1309	22409	36.4811	35.9852	0.583333
1310	22410	36.4911	35.9852	0.5
1311	22411	36.5011	35.9852	0.5
1312	22412	36.5111	35.9852	0.458333
1313	22413	36.5211	35.9852	0.416667
1314	22414	36.5311	35.9852	0.416667
1315	22415	36.5411	35.9852	0.458333
1316	22416	36.5511	35.9852	0.583333
1317	22417	36.5611	35.9852	0.583333
1318	22418	36.5711	35.9852	0.625
1319	22419	36.5811	35.9852	0.666667
1320	22420	36.5911	35.9852	0.625
1321	22421	36.6011	35.9852	0.583333
1322	22422	36.6111	35.9852	0.583333
1323	22423	36.6211	35.9852	0.583333
1324	22424	36.6311	35.9852	0.583333
1325	22425	36.6411	35.9852	0.583333
1326	22426	36.6511	35.9852	0.583333
1327	22427	36.6611	35.9852	0.583333
1328	22428	36.6711	35.9852	0.741667
1329	22429	36.6811	35.9852	0.783333
1330	22430	36.6911	35.9852	0.625
1331	22431	36.7011	35.9852	0.8
1332	22432	36.7111	35.9852	0.716667
1333	22433	36.7211	35.9852	0.425
1334	22434	36.7311	35.9852	0.383333
1335	22435	36.7411	35.9852	0.5
1336	22436	36.7511	35.9852	0.416667
1337	22437	36.7611	35.9852	0.3
1338	22438	36.7711	35.9852	0.3
1339	22439	36.7811	35.9852	0.35
1340	22440	36.7911	35.9852	0.3
1341	22441	36.8011	35.9852	0.216667
1342	22181	36.3111	35.9952	0.541667
1343	22182	36.3211	35.9952	0.541667
1344	22183	36.3311	35.9952	0.5
1345	22187	36.3711	35.9952	0.583333
1346	22188	36.3811	35.9952	0.583333
1347	22189	36.3911	35.9952	0.541667
1348	22190	36.4011	35.9952	0.5
1349	22191	36.4111	35.9952	0.5
1350	22192	36.4211	35.9952	0.5
1351	22193	36.4311	35.9952	0.416667
1352	22194	36.4411	35.9952	0.5
1353	22195	36.4511	35.9952	0.5
1354	22196	36.4611	35.9952	0.541667
1355	22197	36.4711	35.9952	0.541667
1356	22198	36.4811	35.9952	0.5
1357	22199	36.4911	35.9952	0.5
1358	22200	36.5011	35.9952	0.375
1359	22201	36.5111	35.9952	0.375
1360	22202	36.5211	35.9952	0.375
1361	22203	36.5311	35.9952	0.375
1362	22204	36.5411	35.9952	0.458333
1363	22205	36.5511	35.9952	0.458333
1364	22206	36.5611	35.9952	0.583333
1365	22207	36.5711	35.9952	0.583333
1366	22208	36.5811	35.9952	0.583333
1367	22209	36.5911	35.9952	0.625
1368	22210	36.6011	35.9952	0.625
1369	22211	36.6111	35.9952	0.625
1370	22212	36.6211	35.9952	0.625
1371	22213	36.6311	35.9952	0.791667
1372	22214	36.6411	35.9952	0.625
1373	22215	36.6511	35.9952	0.625
1374	22216	36.6611	35.9952	0.666667
1375	22217	36.6711	35.9952	0.741667
1376	22218	36.6811	35.9952	0.783333
1377	22219	36.6911	35.9952	0.583333
1378	22220	36.7011	35.9952	0.55
1379	22221	36.7111	35.9952	0.425
1380	22222	36.7211	35.9952	0.425
1381	22223	36.7311	35.9952	0.425
1382	22224	36.7411	35.9952	0.425
1383	22225	36.7511	35.9952	0.425
1384	21977	36.3811	36.0052	0.583333
1385	21978	36.3911	36.0052	0.541667
1386	21979	36.4011	36.0052	0.5
1387	21980	36.4111	36.0052	0.5
1388	21981	36.4211	36.0052	0.5
1389	21982	36.4311	36.0052	0.5
1390	21983	36.4411	36.0052	0.5
1391	21984	36.4511	36.0052	0.5
1392	21985	36.4611	36.0052	0.5
1393	21986	36.4711	36.0052	0.5
1394	21987	36.4811	36.0052	0.458333
1395	21988	36.4911	36.0052	0.458333
1396	21989	36.5011	36.0052	0.375
1397	21990	36.5111	36.0052	0.375
1398	21991	36.5211	36.0052	0.308333
1399	21992	36.5311	36.0052	0.308333
1400	21993	36.5411	36.0052	0.391667
1401	21994	36.5511	36.0052	0.458333
1402	21995	36.5611	36.0052	0.458333
1403	21996	36.5711	36.0052	0.541667
1404	21997	36.5811	36.0052	0.541667
1405	21998	36.5911	36.0052	0.625
1406	21999	36.6011	36.0052	0.666667
1407	22000	36.6111	36.0052	0.666667
1408	22001	36.6211	36.0052	0.791667
1409	22002	36.6311	36.0052	0.916667
1410	22003	36.6411	36.0052	0.875
1411	22004	36.6511	36.0052	0.625
1412	22005	36.6611	36.0052	0.741667
1413	22006	36.6711	36.0052	0.741667
1414	22007	36.6811	36.0052	0.7
1415	22008	36.6911	36.0052	0.583333
1416	22009	36.7011	36.0052	0.425
1417	22010	36.7111	36.0052	0.425
1418	22011	36.7211	36.0052	0.425
1419	22012	36.7311	36.0052	0.425
1420	22013	36.7411	36.0052	0.425
1421	22014	36.7511	36.0052	0.466667
1422	22015	36.7611	36.0052	0.466667
1423	21767	36.3911	36.0152	0.541667
1424	21768	36.4011	36.0152	0.5
1425	21769	36.4111	36.0152	0.5
1426	21770	36.4211	36.0152	0.5
1427	21771	36.4311	36.0152	0.5
1428	21772	36.4411	36.0152	0.5
1429	21773	36.4511	36.0152	0.541667
1430	21774	36.4611	36.0152	0.541667
1431	21775	36.4711	36.0152	0.5
1432	21776	36.4811	36.0152	0.458333
1433	21777	36.4911	36.0152	0.458333
1434	21778	36.5011	36.0152	0.291667
1435	21779	36.5111	36.0152	0.291667
1436	21780	36.5211	36.0152	0.375
1437	21781	36.5311	36.0152	0.308333
1438	21782	36.5411	36.0152	0.458333
1439	21783	36.5511	36.0152	0.458333
1440	21784	36.5611	36.0152	0.458333
1441	21785	36.5711	36.0152	0.541667
1442	21786	36.5811	36.0152	0.541667
1443	21787	36.5911	36.0152	0.625
1444	21788	36.6011	36.0152	0.625
1445	21789	36.6111	36.0152	0.625
1446	21790	36.6211	36.0152	0.791667
1447	21791	36.6311	36.0152	0.833333
1448	21792	36.6411	36.0152	0.791667
1449	21793	36.6511	36.0152	0.625
1450	21794	36.6611	36.0152	0.7
1451	21795	36.6711	36.0152	0.783333
1452	21796	36.6811	36.0152	0.741667
1453	21797	36.6911	36.0152	0.583333
1454	21798	36.7011	36.0152	0.425
1455	21799	36.7111	36.0152	0.425
1456	21800	36.7211	36.0152	0.425
1457	21801	36.7311	36.0152	0.425
1458	21802	36.7411	36.0152	0.466667
1459	21803	36.7511	36.0152	0.466667
1460	21804	36.7611	36.0152	0.425
1461	21555	36.3811	36.0252	0.333333
1462	21556	36.3911	36.0252	0.5
1463	21557	36.4011	36.0252	0.458333
1464	21558	36.4111	36.0252	0.458333
1465	21559	36.4211	36.0252	0.458333
1466	21560	36.4311	36.0252	0.458333
1467	21561	36.4411	36.0252	0.5
1468	21562	36.4511	36.0252	0.541667
1469	21563	36.4611	36.0252	0.583333
1470	21564	36.4711	36.0252	0.541667
1471	21565	36.4811	36.0252	0.458333
1472	21566	36.4911	36.0252	0.458333
1473	21567	36.5011	36.0252	0.375
1474	21568	36.5111	36.0252	0.291667
1475	21569	36.5211	36.0252	0.375
1476	21570	36.5311	36.0252	0.375
1477	21571	36.5411	36.0252	0.5
1478	21572	36.5511	36.0252	0.416667
1479	21573	36.5611	36.0252	0.5
1480	21574	36.5711	36.0252	0.583333
1481	21575	36.5811	36.0252	0.583333
1482	21576	36.5911	36.0252	0.583333
1483	21577	36.6011	36.0252	0.541667
1484	21578	36.6111	36.0252	0.541667
1485	21579	36.6211	36.0252	0.541667
1486	21580	36.6311	36.0252	0.541667
1487	21581	36.6411	36.0252	0.583333
1488	21582	36.6511	36.0252	0.583333
1489	21583	36.6611	36.0252	0.625
1490	21584	36.6711	36.0252	0.7
1491	21585	36.6811	36.0252	0.7
1492	21586	36.6911	36.0252	0.583333
1493	21587	36.7011	36.0252	0.5
1494	21588	36.7111	36.0252	0.5
1495	21589	36.7211	36.0252	0.583333
1496	21590	36.7311	36.0252	0.425
1497	21591	36.7411	36.0252	0.383333
1498	21592	36.7511	36.0252	0.383333
1499	21593	36.7611	36.0252	0.383333
1500	21345	36.3911	36.0352	0.458333
1501	21346	36.4011	36.0352	0.375
1502	21347	36.4111	36.0352	0.458333
1503	21348	36.4211	36.0352	0.458333
1504	21349	36.4311	36.0352	0.375
1505	21350	36.4411	36.0352	0.5
1506	21351	36.4511	36.0352	0.541667
1507	21352	36.4611	36.0352	0.541667
1508	21353	36.4711	36.0352	0.5
1509	21354	36.4811	36.0352	0.5
1510	21355	36.4911	36.0352	0.458333
1511	21356	36.5011	36.0352	0.375
1512	21357	36.5111	36.0352	0.375
1513	21358	36.5211	36.0352	0.458333
1514	21359	36.5311	36.0352	0.458333
1515	21360	36.5411	36.0352	0.5
1516	21361	36.5511	36.0352	0.541667
1517	21362	36.5611	36.0352	0.625
1518	21363	36.5711	36.0352	0.583333
1519	21364	36.5811	36.0352	0.583333
1520	21365	36.5911	36.0352	0.541667
1521	21366	36.6011	36.0352	0.541667
1522	21367	36.6111	36.0352	0.541667
1523	21368	36.6211	36.0352	0.541667
1524	21369	36.6311	36.0352	0.583333
1525	21370	36.6411	36.0352	0.625
1526	21371	36.6511	36.0352	0.625
1527	21372	36.6611	36.0352	0.625
1528	21373	36.6711	36.0352	0.625
1529	21374	36.6811	36.0352	0.583333
1530	21375	36.6911	36.0352	0.583333
1531	21376	36.7011	36.0352	0.583333
1532	21377	36.7111	36.0352	0.583333
1533	21378	36.7211	36.0352	0.5
1534	21379	36.7311	36.0352	0.541667
1535	21380	36.7411	36.0352	0.541667
1536	21381	36.7511	36.0352	0.341667
1537	21382	36.7611	36.0352	0.3
1538	21395	36.8911	36.0352	0.408333
1539	21135	36.4011	36.0452	0.291667
1540	21136	36.4111	36.0452	0.375
1541	21137	36.4211	36.0452	0.458333
1542	21138	36.4311	36.0452	0.458333
1543	21139	36.4411	36.0452	0.416667
1544	21140	36.4511	36.0452	0.416667
1545	21141	36.4611	36.0452	0.5
1546	21142	36.4711	36.0452	0.458333
1547	21143	36.4811	36.0452	0.5
1548	21144	36.4911	36.0452	0.5
1549	21145	36.5011	36.0452	0.416667
1550	21146	36.5111	36.0452	0.375
1551	21147	36.5211	36.0452	0.458333
1552	21148	36.5311	36.0452	0.458333
1553	21149	36.5411	36.0452	0.5
1554	21150	36.5511	36.0452	0.583333
1555	21151	36.5611	36.0452	0.625
1556	21152	36.5711	36.0452	0.625
1557	21153	36.5811	36.0452	0.541667
1558	21154	36.5911	36.0452	0.541667
1559	21155	36.6011	36.0452	0.541667
1560	21156	36.6111	36.0452	0.575
1561	21157	36.6211	36.0452	0.458333
1562	21158	36.6311	36.0452	0.458333
1563	21159	36.6411	36.0452	0.5
1564	21160	36.6511	36.0452	0.625
1565	21161	36.6611	36.0452	0.583333
1566	21162	36.6711	36.0452	0.583333
1567	21163	36.6811	36.0452	0.541667
1568	21164	36.6911	36.0452	0.541667
1569	21165	36.7011	36.0452	0.583333
1570	21166	36.7111	36.0452	0.583333
1571	21167	36.7211	36.0452	0.583333
1572	21168	36.7311	36.0452	0.541667
1573	21169	36.7411	36.0452	0.458333
1574	21170	36.7511	36.0452	0.375
1575	21171	36.7611	36.0452	0.375
1576	21179	36.8411	36.0452	0.483333
1577	21180	36.8511	36.0452	0.366667
1578	21181	36.8611	36.0452	0.408333
1579	21182	36.8711	36.0452	0.45
1580	21183	36.8811	36.0452	0.45
1581	21184	36.8911	36.0452	0.491667
1582	21185	36.9011	36.0452	0.491667
1583	20924	36.4011	36.0552	0.375
1584	20925	36.4111	36.0552	0.375
1585	20926	36.4211	36.0552	0.391667
1586	20927	36.4311	36.0552	0.391667
1587	20928	36.4411	36.0552	0.375
1588	20929	36.4511	36.0552	0.375
1589	20930	36.4611	36.0552	0.458333
1590	20931	36.4711	36.0552	0.458333
1591	20932	36.4811	36.0552	0.458333
1592	20933	36.4911	36.0552	0.416667
1593	20934	36.5011	36.0552	0.375
1594	20935	36.5111	36.0552	0.375
1595	20936	36.5211	36.0552	0.458333
1596	20937	36.5311	36.0552	0.458333
1597	20938	36.5411	36.0552	0.541667
1598	20939	36.5511	36.0552	0.583333
1599	20940	36.5611	36.0552	0.583333
1600	20941	36.5711	36.0552	0.583333
1601	20942	36.5811	36.0552	0.583333
1602	20943	36.5911	36.0552	0.541667
1603	20944	36.6011	36.0552	0.658333
1604	20945	36.6111	36.0552	0.7
1605	20946	36.6211	36.0552	0.55
1606	20947	36.6311	36.0552	0.5
1607	20948	36.6411	36.0552	0.5
1608	20949	36.6511	36.0552	0.5
1609	20950	36.6611	36.0552	0.583333
1610	20951	36.6711	36.0552	0.583333
1611	20952	36.6811	36.0552	0.583333
1612	20953	36.6911	36.0552	0.583333
1613	20954	36.7011	36.0552	0.583333
1614	20955	36.7111	36.0552	0.625
1615	20956	36.7211	36.0552	0.583333
1616	20957	36.7311	36.0552	0.541667
1617	20958	36.7411	36.0552	0.458333
1618	20959	36.7511	36.0552	0.375
1619	20968	36.8411	36.0552	0.366667
1620	20969	36.8511	36.0552	0.366667
1621	20970	36.8611	36.0552	0.566667
1622	20971	36.8711	36.0552	0.608333
1623	20972	36.8811	36.0552	0.608333
1624	20973	36.8911	36.0552	0.491667
1625	20974	36.9011	36.0552	0.491667
1626	20975	36.9111	36.0552	0.575
1627	20712	36.3911	36.0652	0.458333
1628	20713	36.4011	36.0652	0.375
1629	20714	36.4111	36.0652	0.375
1630	20715	36.4211	36.0652	0.308333
1631	20716	36.4311	36.0652	0.308333
1632	20717	36.4411	36.0652	0.375
1633	20718	36.4511	36.0652	0.375
1634	20719	36.4611	36.0652	0.458333
1635	20720	36.4711	36.0652	0.375
1636	20721	36.4811	36.0652	0.375
1637	20722	36.4911	36.0652	0.458333
1638	20723	36.5011	36.0652	0.458333
1639	20724	36.5111	36.0652	0.375
1640	20725	36.5211	36.0652	0.375
1641	20726	36.5311	36.0652	0.375
1642	20727	36.5411	36.0652	0.375
1643	20728	36.5511	36.0652	0.583333
1644	20729	36.5611	36.0652	0.625
1645	20730	36.5711	36.0652	0.625
1646	20731	36.5811	36.0652	0.583333
1647	20732	36.5911	36.0652	0.583333
1648	20733	36.6011	36.0652	0.658333
1649	20734	36.6111	36.0652	0.7
1650	20735	36.6211	36.0652	0.55
1651	20736	36.6311	36.0652	0.475
1652	20737	36.6411	36.0652	0.541667
1653	20738	36.6511	36.0652	0.5
1654	20739	36.6611	36.0652	0.541667
1655	20740	36.6711	36.0652	0.541667
1656	20741	36.6811	36.0652	0.5
1657	20742	36.6911	36.0652	0.625
1658	20743	36.7011	36.0652	0.625
1659	20744	36.7111	36.0652	0.583333
1660	20745	36.7211	36.0652	0.583333
1661	20746	36.7311	36.0652	0.541667
1662	20747	36.7411	36.0652	0.541667
1663	20748	36.7511	36.0652	0.541667
1664	20749	36.7611	36.0652	0.458333
1665	20750	36.7711	36.0652	0.458333
1666	20757	36.8411	36.0652	0.45
1667	20758	36.8511	36.0652	0.45
1668	20759	36.8611	36.0652	0.608333
1669	20760	36.8711	36.0652	0.65
1670	20761	36.8811	36.0652	0.566667
1671	20762	36.8911	36.0652	0.45
1672	20763	36.9011	36.0652	0.533333
1673	20764	36.9111	36.0652	0.575
1674	20502	36.4011	36.0752	0.375
1675	20503	36.4111	36.0752	0.375
1676	20504	36.4211	36.0752	0.375
1677	20505	36.4311	36.0752	0.375
1678	20506	36.4411	36.0752	0.291667
1679	20507	36.4511	36.0752	0.291667
1680	20508	36.4611	36.0752	0.375
1681	20509	36.4711	36.0752	0.375
1682	20510	36.4811	36.0752	0.458333
1683	20511	36.4911	36.0752	0.458333
1684	20512	36.5011	36.0752	0.375
1685	20513	36.5111	36.0752	0.375
1686	20514	36.5211	36.0752	0.375
1687	20515	36.5311	36.0752	0.375
1688	20516	36.5411	36.0752	0.375
1689	20517	36.5511	36.0752	0.416667
1690	20518	36.5611	36.0752	0.5
1691	20519	36.5711	36.0752	0.5
1692	20520	36.5811	36.0752	0.541667
1693	20521	36.5911	36.0752	0.583333
1694	20522	36.6011	36.0752	0.541667
1695	20523	36.6111	36.0752	0.541667
1696	20524	36.6211	36.0752	0.5
1697	20525	36.6311	36.0752	0.5
1698	20526	36.6411	36.0752	0.5
1699	20527	36.6511	36.0752	0.5
1700	20528	36.6611	36.0752	0.541667
1701	20529	36.6711	36.0752	0.5
1702	20530	36.6811	36.0752	0.5
1703	20531	36.6911	36.0752	0.5
1704	20532	36.7011	36.0752	0.583333
1705	20533	36.7111	36.0752	0.583333
1706	20534	36.7211	36.0752	0.583333
1707	20535	36.7311	36.0752	0.583333
1708	20536	36.7411	36.0752	0.541667
1709	20537	36.7511	36.0752	0.541667
1710	20538	36.7611	36.0752	0.566667
1711	20539	36.7711	36.0752	0.45
1712	20540	36.7811	36.0752	0.45
1713	20541	36.7911	36.0752	0.45
1714	20542	36.8011	36.0752	0.366667
1715	20543	36.8111	36.0752	0.366667
1716	20544	36.8211	36.0752	0.483333
1717	20545	36.8311	36.0752	0.608333
1718	20546	36.8411	36.0752	0.525
1719	20547	36.8511	36.0752	0.45
1720	20548	36.8611	36.0752	0.45
1721	20549	36.8711	36.0752	0.45
1722	20550	36.8811	36.0752	0.45
1723	20551	36.8911	36.0752	0.491667
1724	20552	36.9011	36.0752	0.491667
1725	20553	36.9111	36.0752	0.533333
1726	20291	36.4011	36.0852	0.458333
1727	20292	36.4111	36.0852	0.416667
1728	20293	36.4211	36.0852	0.375
1729	20294	36.4311	36.0852	0.375
1730	20295	36.4411	36.0852	0.375
1731	20296	36.4511	36.0852	0.375
1732	20297	36.4611	36.0852	0.375
1733	20298	36.4711	36.0852	0.375
1734	20299	36.4811	36.0852	0.458333
1735	20300	36.4911	36.0852	0.458333
1736	20301	36.5011	36.0852	0.416667
1737	20302	36.5111	36.0852	0.416667
1738	20303	36.5211	36.0852	0.35
1739	20304	36.5311	36.0852	0.35
1740	20305	36.5411	36.0852	0.375
1741	20306	36.5511	36.0852	0.375
1742	20307	36.5611	36.0852	0.416667
1743	20308	36.5711	36.0852	0.458333
1744	20309	36.5811	36.0852	0.5
1745	20310	36.5911	36.0852	0.541667
1746	20311	36.6011	36.0852	0.541667
1747	20312	36.6111	36.0852	0.458333
1748	20313	36.6211	36.0852	0.458333
1749	20314	36.6311	36.0852	0.458333
1750	20315	36.6411	36.0852	0.458333
1751	20316	36.6511	36.0852	0.5
1752	20317	36.6611	36.0852	0.433333
1753	20318	36.6711	36.0852	0.433333
1754	20319	36.6811	36.0852	0.458333
1755	20320	36.6911	36.0852	0.458333
1756	20321	36.7011	36.0852	0.583333
1757	20322	36.7111	36.0852	0.583333
1758	20323	36.7211	36.0852	0.625
1759	20324	36.7311	36.0852	0.625
1760	20325	36.7411	36.0852	0.583333
1761	20326	36.7511	36.0852	0.65
1762	20327	36.7611	36.0852	0.691667
1763	20328	36.7711	36.0852	0.608333
1764	20329	36.7811	36.0852	0.45
1765	20330	36.7911	36.0852	0.45
1766	20331	36.8011	36.0852	0.45
1767	20332	36.8111	36.0852	0.366667
1768	20333	36.8211	36.0852	0.525
1769	20334	36.8311	36.0852	0.566667
1770	20335	36.8411	36.0852	0.525
1771	20336	36.8511	36.0852	0.408333
1772	20337	36.8611	36.0852	0.408333
1773	20338	36.8711	36.0852	0.408333
1774	20339	36.8811	36.0852	0.408333
1775	20340	36.8911	36.0852	0.491667
1776	20341	36.9011	36.0852	0.491667
1777	20342	36.9111	36.0852	0.491667
1778	20079	36.3911	36.0952	0.541667
1779	20080	36.4011	36.0952	0.541667
1780	20081	36.4111	36.0952	0.541667
1781	20082	36.4211	36.0952	0.541667
1782	20083	36.4311	36.0952	0.541667
1783	20084	36.4411	36.0952	0.541667
1784	20085	36.4511	36.0952	0.458333
1785	20086	36.4611	36.0952	0.458333
1786	20087	36.4711	36.0952	0.5
1787	20088	36.4811	36.0952	0.458333
1788	20089	36.4911	36.0952	0.458333
1789	20090	36.5011	36.0952	0.416667
1790	20091	36.5111	36.0952	0.458333
1791	20092	36.5211	36.0952	0.391667
1792	20093	36.5311	36.0952	0.35
1793	20094	36.5411	36.0952	0.375
1794	20095	36.5511	36.0952	0.375
1795	20096	36.5611	36.0952	0.458333
1796	20097	36.5711	36.0952	0.458333
1797	20098	36.5811	36.0952	0.458333
1798	20099	36.5911	36.0952	0.5
1799	20100	36.6011	36.0952	0.5
1800	20101	36.6111	36.0952	0.5
1801	20102	36.6211	36.0952	0.5
1802	20103	36.6311	36.0952	0.5
1803	20104	36.6411	36.0952	0.458333
1804	20105	36.6511	36.0952	0.5
1805	20106	36.6611	36.0952	0.541667
1806	20107	36.6711	36.0952	0.541667
1807	20108	36.6811	36.0952	0.5
1808	20109	36.6911	36.0952	0.575
1809	20110	36.7011	36.0952	0.583333
1810	20111	36.7111	36.0952	0.625
1811	20112	36.7211	36.0952	0.666667
1812	20113	36.7311	36.0952	0.625
1813	20114	36.7411	36.0952	0.625
1814	20115	36.7511	36.0952	0.691667
1815	20116	36.7611	36.0952	0.733333
1816	20117	36.7711	36.0952	0.691667
1817	20118	36.7811	36.0952	0.533333
1818	20119	36.7911	36.0952	0.491667
1819	20120	36.8011	36.0952	0.491667
1820	20121	36.8111	36.0952	0.491667
1821	20122	36.8211	36.0952	0.408333
1822	20123	36.8311	36.0952	0.408333
1823	20124	36.8411	36.0952	0.408333
1824	20125	36.8511	36.0952	0.408333
1825	20126	36.8611	36.0952	0.408333
1826	20127	36.8711	36.0952	0.408333
1827	20128	36.8811	36.0952	0.408333
1828	20129	36.8911	36.0952	0.491667
1829	20130	36.9011	36.0952	0.491667
1830	20131	36.9111	36.0952	0.533333
1831	20132	36.9211	36.0952	0.575
1832	20133	36.9311	36.0952	0.575
1833	19868	36.3911	36.1052	0.625
1834	19869	36.4011	36.1052	0.583333
1835	19870	36.4111	36.1052	0.583333
1836	19871	36.4211	36.1052	0.541667
1837	19872	36.4311	36.1052	0.541667
1838	19873	36.4411	36.1052	0.583333
1839	19874	36.4511	36.1052	0.541667
1840	19875	36.4611	36.1052	0.541667
1841	19876	36.4711	36.1052	0.458333
1842	19877	36.4811	36.1052	0.458333
1843	19878	36.4911	36.1052	0.458333
1844	19879	36.5011	36.1052	0.5
1845	19880	36.5111	36.1052	0.416667
1846	19881	36.5211	36.1052	0.416667
1847	19882	36.5311	36.1052	0.416667
1848	19883	36.5411	36.1052	0.375
1849	19884	36.5511	36.1052	0.375
1850	19885	36.5611	36.1052	0.375
1851	19886	36.5711	36.1052	0.375
1852	19887	36.5811	36.1052	0.416667
1853	19888	36.5911	36.1052	0.541667
1854	19889	36.6011	36.1052	0.541667
1855	19890	36.6111	36.1052	0.5
1856	19891	36.6211	36.1052	0.5
1857	19892	36.6311	36.1052	0.5
1858	19893	36.6411	36.1052	0.5
1859	19894	36.6511	36.1052	0.458333
1860	19895	36.6611	36.1052	0.541667
1861	19896	36.6711	36.1052	0.5
1862	19897	36.6811	36.1052	0.616667
1863	19898	36.6911	36.1052	0.741667
1864	19899	36.7011	36.1052	0.741667
1865	19900	36.7111	36.1052	0.666667
1866	19901	36.7211	36.1052	0.625
1867	19902	36.7311	36.1052	0.625
1868	19903	36.7411	36.1052	0.625
1869	19904	36.7511	36.1052	0.625
1870	19905	36.7611	36.1052	0.575
1871	19906	36.7711	36.1052	0.533333
1872	19907	36.7811	36.1052	0.533333
1873	19908	36.7911	36.1052	0.533333
1874	19909	36.8011	36.1052	0.608333
1875	19910	36.8111	36.1052	0.491667
1876	19911	36.8211	36.1052	0.491667
1877	19912	36.8311	36.1052	0.491667
1878	19913	36.8411	36.1052	0.491667
1879	19914	36.8511	36.1052	0.408333
1880	19915	36.8611	36.1052	0.408333
1881	19916	36.8711	36.1052	0.491667
1882	19917	36.8811	36.1052	0.491667
1883	19918	36.8911	36.1052	0.491667
1884	19919	36.9011	36.1052	0.491667
1885	19920	36.9111	36.1052	0.491667
1886	19921	36.9211	36.1052	0.533333
1887	19922	36.9311	36.1052	0.533333
1888	19923	36.9411	36.1052	0.533333
1889	19924	36.9511	36.1052	0.65
1890	19657	36.3911	36.1152	0.666667
1891	19658	36.4011	36.1152	0.625
1892	19659	36.4111	36.1152	0.625
1893	19660	36.4211	36.1152	0.625
1894	19661	36.4311	36.1152	0.625
1895	19662	36.4411	36.1152	0.583333
1896	19663	36.4511	36.1152	0.541667
1897	19664	36.4611	36.1152	0.541667
1898	19665	36.4711	36.1152	0.458333
1899	19666	36.4811	36.1152	0.458333
1900	19667	36.4911	36.1152	0.458333
1901	19668	36.5011	36.1152	0.458333
1902	19669	36.5111	36.1152	0.375
1903	19670	36.5211	36.1152	0.375
1904	19671	36.5311	36.1152	0.375
1905	19672	36.5411	36.1152	0.375
1906	19673	36.5511	36.1152	0.375
1907	19674	36.5611	36.1152	0.291667
1908	19675	36.5711	36.1152	0.375
1909	19676	36.5811	36.1152	0.416667
1910	19677	36.5911	36.1152	0.416667
1911	19678	36.6011	36.1152	0.416667
1912	19679	36.6111	36.1152	0.416667
1913	19680	36.6211	36.1152	0.416667
1914	19681	36.6311	36.1152	0.5
1915	19682	36.6411	36.1152	0.666667
1916	19683	36.6511	36.1152	0.708333
1917	19684	36.6611	36.1152	0.75
1918	19685	36.6711	36.1152	0.541667
1919	19686	36.6811	36.1152	0.7
1920	19687	36.6911	36.1152	0.783333
1921	19688	36.7011	36.1152	0.783333
1922	19689	36.7111	36.1152	0.625
1923	19690	36.7211	36.1152	0.666667
1924	19691	36.7311	36.1152	0.625
1925	19692	36.7411	36.1152	0.625
1926	19693	36.7511	36.1152	0.491667
1927	19694	36.7611	36.1152	0.491667
1928	19695	36.7711	36.1152	0.533333
1929	19696	36.7811	36.1152	0.575
1930	19697	36.7911	36.1152	0.733333
1931	19698	36.8011	36.1152	0.733333
1932	19699	36.8111	36.1152	0.65
1933	19700	36.8211	36.1152	0.491667
1934	19701	36.8311	36.1152	0.491667
1935	19702	36.8411	36.1152	0.491667
1936	19703	36.8511	36.1152	0.491667
1937	19704	36.8611	36.1152	0.45
1938	19705	36.8711	36.1152	0.45
1939	19706	36.8811	36.1152	0.566667
1940	19707	36.8911	36.1152	0.566667
1941	19708	36.9011	36.1152	0.483333
1942	19709	36.9111	36.1152	0.45
1943	19710	36.9211	36.1152	0.491667
1944	19711	36.9311	36.1152	0.491667
1945	19712	36.9411	36.1152	0.491667
1946	19713	36.9511	36.1152	0.608333
1947	19714	36.9611	36.1152	0.691667
1948	19446	36.3911	36.1252	0.625
1949	19447	36.4011	36.1252	0.625
1950	19448	36.4111	36.1252	0.625
1951	19449	36.4211	36.1252	0.666667
1952	19450	36.4311	36.1252	0.625
1953	19451	36.4411	36.1252	0.583333
1954	19452	36.4511	36.1252	0.5
1955	19453	36.4611	36.1252	0.5
1956	19454	36.4711	36.1252	0.416667
1957	19455	36.4811	36.1252	0.375
1958	19456	36.4911	36.1252	0.375
1959	19457	36.5011	36.1252	0.458333
1960	19458	36.5111	36.1252	0.375
1961	19459	36.5211	36.1252	0.375
1962	19460	36.5311	36.1252	0.308333
1963	19461	36.5411	36.1252	0.308333
1964	19462	36.5511	36.1252	0.225
1965	19463	36.5611	36.1252	0.291667
1966	19464	36.5711	36.1252	0.291667
1967	19465	36.5811	36.1252	0.375
1968	19466	36.5911	36.1252	0.416667
1969	19467	36.6011	36.1252	0.416667
1970	19468	36.6111	36.1252	0.333333
1971	19469	36.6211	36.1252	0.333333
1972	19470	36.6311	36.1252	0.416667
1973	19471	36.6411	36.1252	0.583333
1974	19472	36.6511	36.1252	0.625
1975	19473	36.6611	36.1252	0.75
1976	19474	36.6711	36.1252	0.708333
1977	19475	36.6811	36.1252	0.583333
1978	19476	36.6911	36.1252	0.666667
1979	19477	36.7011	36.1252	0.625
1980	19478	36.7111	36.1252	0.625
1981	19479	36.7211	36.1252	0.666667
1982	19480	36.7311	36.1252	0.575
1983	19481	36.7411	36.1252	0.533333
1984	19482	36.7511	36.1252	0.491667
1985	19483	36.7611	36.1252	0.491667
1986	19484	36.7711	36.1252	0.533333
1987	19485	36.7811	36.1252	0.575
1988	19486	36.7911	36.1252	0.65
1989	19487	36.8011	36.1252	0.691667
1990	19488	36.8111	36.1252	0.65
1991	19489	36.8211	36.1252	0.533333
1992	19490	36.8311	36.1252	0.65
1993	19491	36.8411	36.1252	0.533333
1994	19492	36.8511	36.1252	0.45
1995	19493	36.8611	36.1252	0.45
1996	19494	36.8711	36.1252	0.525
1997	19495	36.8811	36.1252	0.65
1998	19496	36.8911	36.1252	0.65
[truncated: 5,187 more rows]
